# Supplementary material for: Influence of Cryptosporidium and rotavirus co-infection on infectivity in calves
Source: Front Vet Sci. 2026 Feb 17;13:1715161. doi: 10.3389/fvets.2026.1715161 (PMC12953082; doi:10.3389/fvets.2026.1715161)
Supplement: Supplementary file 1 [file Table_1.XLSX]

## Sheet: Supplementary table1
Supplementary table. 1 Diarrhea onset and duration of C. parvum and BRV detection in calves with mixed infections
Label (Birth, Bleed)	A (2015/2/15, Holstein)				B (2015/3/19, Jersey)				C (2016/11/24, Holstein)					D (2015/2/14, Holstein)
Date of C. parvum Infection	9 days old				10 days old				12 days old					10 days old
C. parvum patent periods	diarrhea	C. parvum	BRV		diarrhea	C. parvum	BRV		diarrhea	C. parvum	BRV		C. parvum patent periods	diarrhea	C. parvum	BRV
-3	-	-	-		-	?	?		-	-	-		-3	-	-	-
-2	-	-	+		-	?	?		-	-	+		-2	-	-	-
-1	-	-	+		-	?	?		-	-	+		-1	-	?	?
1	-	+	+		-	+	+		-	+	-		1	-	+	-
2	-	+	+		-	+	+		-	+	-		2	-	+	-
3	-	+	-		-	+	+		-	+	-		3	+	+	+
4	+	+	-		-	+	+		-	+	-		4	+	+	+
5	-	+	-		-	+	-		-	+	-		5	+	+	+
6	-	+	-		-	+	-		-	+	-		6	-	+	-
7	-	+	-		-	+	-		-	+	-		7	-	+	-
8	-	+	-		-	+	-		-	+	-		8	-	-	-
9	-	+	-		+	+	-		-	+	-		9	-	-	-
10	-	+	-		-	+	-		-	-	-		10	-	-	-
11	-	+	-		+	+	-		-	-	-		11	-	-	-
12	-	-	-		-	+	-		-	-	-		12	-	-	-
13	-	-	-		-	-	-		-	-	-		13	-	-	-
Total	1	11	5		2	12	4		0	9	2		Total	3	7	3
-: not detected
?: not determined
Calf C was raised at Obihiro University of Agriculture and Veterinary Medicine.
